# Supplementary material for: Chlorin e6-Biotin Conjugates for Tumor-Targeting Photodynamic Therapy
Source: Molecules. 2021 Dec 3;26(23):7342. doi: 10.3390/molecules26237342 (PMC8658943; doi:10.3390/molecules26237342)
Supplement: Supplementary file 1 [file molecules-26-07342-s001.zip]

Archive with 1 entries (1 files):
- molecules-1455728-supplementary.pdf
